# Supplementary material for: Betaine Promotes Fat Accumulation and Reduces Injury in Landes Goose Hepatocytes by Regulating Multiple Lipid Metabolism Pathways
Source: Animals (Basel). 2022 Jun 13;12(12):1530. doi: 10.3390/ani12121530 (PMC9219492; doi:10.3390/ani12121530)
Supplement: Supplementary file 1 [file animals-12-01530-s001.zip]

Archive with 1 entries (1 files):
- animals-1763869-supplementary.pdf
